# Supplementary material for: North Atlantic Oscillation drives the annual occurrence of an isolated, peripheral population of the brown seaweed Fucus guiryi in the Western Mediterranean Sea
Source: PeerJ. 2017 Nov 14;5:e4048. doi: 10.7717/peerj.4048 (PMC5691785; doi:10.7717/peerj.4048)
Supplement: Table S1 — Time series (1990–2015) of presence (1)/ absence (0) of Fucus guiryi at Punta de Calaburras, and overall mean values of NAO and AO indexes (dimensionless), sea surface temperature (SST; units in °C), air temperature (AT; units in °C) and rainfall (R; units in mm), for the previous month or the overall mean for the six previous months (suffixes 1–6). [file peerj-05-4048-s001.xlsx]

## Sheet: Table_S1
Year	Fucus	AO1	AO2	AO3	AO4	AO5	AO6	NAO1	NAO2	NAO3	NAO4	NAO5	NAO6	SST1	SST2	SST3	SST4	SST5	SST6	AT1	AT2	AT3	AT4	AT5	AT6	R1	R2	R3	R4	R5	R6
1990	1	0.3043	0.62356	1.04197	1.52898	1.9035	1.75304	-0.02	-0.775	0.15	0.4775	0.664	0.726667	16.1615	16.681	16.1767	15.9638	15.7303	15.6653	21.4	20.25	18.7667	17.925	17.28	16.5667	25	152.5	118.333	323.75	346	469.167
1991	1	-0.11536	0.185565	0.300447	0.093635	-0.10029	0.0369633	-0.82	-0.37	-0.15	-0.1625	0.078	0.208333	17.4615	16.881	16.1433	15.5638	15.1103	14.882	21.9	20	18.4	17.425	16.34	15.7833	0	370.5	267.333	325	307.4	376.5
1992	1	-0.30196	0.51972	0.17297	0.375785	0.524968	0.529145	0.2	1.415	1.56333	1.39	1.326	1.08333	14.3615	15.781	15.31	15.1637	14.8703	14.732	18.8	19	18.1667	17.275	16.36	15.7167	270	140	492.667	472	496.6	449.667
1993	1	-0.51951	-1.0635	-0.854153	-0.449527	-0.322722	0.313615	-0.59	-0.685	-0.133333	0.0675	0.154	0.395	16.1615	15.581	15.1767	15.0138	14.8503	14.7153	20.7	19.15	17.8667	16.8	16.04	15.35	0	103	209	323.75	384	399.667
1994	1	1.6063	0.745425	0.571863	0.899147	0.54701	0.407867	1.52	0.475	0.696667	0.8375	0.762	0.808333	17.5615	16.181	15.61	15.4138	15.0103	14.7987	20.8	19.35	18.2	17.45	16.62	15.95	25	208	396.667	482	598.4	578.667
1995	0	-0.11182	-0.50151	-0.655383	-0.39323	-0.028804	-0.0496317	0.13	-0.68	-0.736667	-0.24	0.036	0.185	17.6615	17.081	16.4767	16.0638	15.6503	15.4153	20.6	19.85	18.6333	17.825	16.98	16.2833	0	19	12.6667	33.5	143.4	367.667
1996	0	0.49673	0.135155	-0.418263	-0.684498	-0.514956	-0.629197	0.56	-0.25	-0.223333	-0.2275	-0.196	-0.183333	18.9615	17.331	16.81	16.2888	15.8503	15.732	21.6	19.7	18.7	17.65	16.74	16.3667	65	193.5	286.667	283.75	378.2	334
1997	0	-0.81499	-0.88806	-0.484163	-0.0904225	0.305402	0.178373	-1.47	-0.875	-0.923333	-0.3275	0.078	-0.0166667	15.6615	15.731	15.9767	16.0638	15.8503	15.5653	20.7	19.9	19.1667	18.375	17.66	16.9167	0	2.5	118.667	302.75	502.2	796.833
1998	0	-0.71073	-0.141045	-0.106667	-0.143605	-0.15152	-0.473034	-2.72	-2.02	-1.57333	-0.9625	-0.792	-0.595	17.6615	16.781	15.9433	15.8387	15.5703	15.4487	21.1	19.15	18.3333	17.625	16.94	16.3833	45	315	251.667	436.25	531.4	549.5
1999	1	0.70703	0.46645	0.405783	-0.0685625	0.041576	0.0530383	1.12	1.02	0.363333	0.33	0.322	0.396667	18.4615	17.031	16.3433	15.9638	15.6103	15.3653	21.8	20.3	19.2	18.1	17.04	16.2833	145	450	358.333	346.25	277	234.167
2000	1	0.5861	0.777595	0.425557	0.206327	0.380222	0.528552	-0.03	0.775	0.506667	0.5725	0.798	0.765	20.3615	18.481	16.9433	16.5887	16.2703	15.9487	22.6	20.65	19	18.075	17.38	16.4833	147	472	522.333	472	728.6	766.333
2001	1	-0.015338	0.218311	0.447534	-0.0859745	-0.193262	-0.320856	-0.2	-0.11	-0.0733333	-0.37	-0.206	-0.13	18.1615	17.231	16.7433	16.2638	15.8503	15.4653	22.6	20.4	19.3333	18.55	17.64	16.95	9	154.5	136.667	225.75	180.8	175.167
2002	1	0.57274	0.48705	0.57417	0.656127	0.785602	0.884885	0.38	0.08	0.446667	0.5075	0.626	0.595	16.5615	16.336	16.1233	15.8412	15.6523	15.5387	21.3	20.05	18.7333	17.775	17.08	16.5333	916	599.5	909.333	979.5	785.2	772.5
2003	1	-0.10212	0.45729	0.24549	0.41736	0.359448	0.220928	-0.07	-0.03	-0.08	0.02	0.14	0.143333	19.0215	18.426	17.46	16.9638	16.4543	16.0887	22.9	21.45	19.8	18.625	17.46	16.6667	147	366	253.333	498	725.2	651
2004	1	-0.23587	-0.165061	-0.246501	-0.10536	-0.389988	-0.605957	-0.89	-0.35	0.15	0.3675	0.266	0.173333	19.0715	17.511	16.84	16.3837	16.0483	15.832	22.5	19.9	18.6	17.55	16.74	16.2833	3	246	386.333	487.75	429.8	461.5
2005	0	-0.38324	-0.5733	-0.397605	-0.635179	-0.762263	-0.575857	-0.05	-0.65	-0.533333	-0.8575	-0.698	-0.328333	18.3315	17.456	16.6933	16.0763	15.5943	15.3553	22.2	20.85	19.6	18.175	16.88	16.0333	0	56.5	46	229	559.6	486.667
2006	1	1.0708	0.613305	0.45498	-0.059715	-0.078926	-0.0941833	0.84123	-0.151585	0.31071	-0.0864425	-0.171272	0.0681233	18.6815	18.326	17.27	16.4238	15.9483	15.682	21.6	20.8	19.6	18.6	17.66	17.2833	103	233	450	735.75	791	815.667
2007	0	-0.55496	0.169355	0.294327	0.51627	0.151636	0.46533	-1.3064	-0.321295	-0.157723	0.242332	0.099858	0.120323	16.0105	15.6642	15.2912	15.03	14.9901	15.0696	20.6	19.75	18.4667	17.55	16.98	16.25	1283	1639.5	1109.67	1364.75	1293.2	1219.33
2008	0	-0.08978	-0.64724	-0.583163	-0.290975	-0.045166	0.098855	-1.3895	-1.55875	-1.39433	-1.02673	-0.67446	-0.413699	18.4318	17.1591	16.6818	16.4631	16.2341	16.1193	21.7	19.95	18.9667	18.15	17.52	16.95	673	2209	3031.33	2481.75	2132.4	1777
2009	0	-1.3507	-0.0785	0.271843	0.234217	0.052914	0.177387	-1.2074	0.23765	0.0903033	0.210803	0.179947	0.148709	18.1591	17.1818	16.4167	15.983	15.575	15.3049	21.8	20.85	19.3	18.225	17.16	16.45	198	474	382.667	450.75	372.6	310.5
2010	0	-0.013004	-0.465822	-0.402048	-0.409556	-1.18078	-1.41512	-0.81597	-1.15149	-1.00764	-0.97651	-1.17811	-1.16652	17.9318	17.1761	16.9962	16.4347	15.9932	15.7405	20.6	19.35	18.5333	17.5	16.86	16.25	246	465.5	369.667	602.25	547	455.833
2011	1	-0.85775	-0.446422	0.460652	0.701514	0.876291	0.449726	-1.2795	-0.670887	0.378576	0.437157	0.489973	0.262169	19.2159	18.5568	17.7689	17.2188	16.85	16.7083	21.5	20.55	19.5333	18.35	17.48	16.8333	588	761	560	809	699.8	583.167
2012	0	-0.67241	-0.252	-0.179524	0.124632	0.0924388	0.0404223	-2.5309	-1.71887	-0.988917	-0.425312	-0.25623	-0.017875	18.4029	17.2848	16.277	15.8387	15.5552	15.4954	22.1	20.5	19.1	17.925	16.64	16.0167	32	899	1046.67	803.75	643	535.833
2013	0	0.54865	0.52133	0.454957	-0.455133	-0.565586	-0.572908	0.52076	0.54491	0.592273	0.04123	-0.057628	0.00952667	17.068	16.2922	15.9005	15.368	15.0349	14.9364	20.3	19.05	17.9667	17.175	16.38	16	8	294	361.333	271	216.8	180.667
2014	0	-0.50745	-0.02162	0.309577	0.533632	0.435661	0.201591	-0.97006	-0.94628	-0.529113	-0.197267	0.109226	0.139398	18.1062	18.1233	17.7335	16.9881	16.388	16.0564	21.3	20.1	19.1667	18.125	17.28	16.75	691	345.5	235.333	176.5	185.2	189.167
2015	0	0.42704	0.5949	0.801833	1.06072	1.0571	1.06285	-0.066822	0.039349	0.268016	0.563437	0.71531	0.894208	17.7453	17.0506	16.4442	16.0481	15.7016	15.5065	21.65	20.125	18.5833	17.675	16.81	16.175	1175	1007.5	744	607	485.8	404.833
